# Supplementary material for: Feeling Disconnected: River Fragmentation Alters Parenting, Aggression, and Risk‐Taking in Threespine Stickleback
Source: Ecol Evol. 2025 Sep 15;15(9):e72099. doi: 10.1002/ece3.72099 (PMC12434314; doi:10.1002/ece3.72099)
Supplement: Supplementary file 2 — Data S1: ece372099‐sup‐0002‐Supinfo2.csv. [file ECE3-15-e72099-s004.csv]

Site	connected	id	date	time	focal	focallength	stim	stimlength	stimlocality	exposureorder	timetoorient	totaltimeorient	bite	fan on	poke	chase	sshape
HSHC1	C	3	6/19/22	12:30	3	2.4	M4C2	2.7	stranger	1	31.3	NA	4	0	0	0	NA
HSHC1	C	3	6/19/22	1:30	3	2.4	0	0	control	2	19	NA	0	0	0	0	NA
HSHC1	C	3	6/22/22	3:04	3	2.4	21	2.6	neighbor	3	47	46	0	0	0	0	0
HSHC1	C	22	6/22/22	3:13	22	NA	21	2.6	neighbor	1	121	0	0	0	0	0	0
HSHC2	C	10	6/20/22	11:26	10	2.6	0	0	control	1	18.9	NA	0	0	0	0	0
HSHC2	C	10	6/20/22	1:00	10	2.6	8	2.7	stranger	2	5.6	NA	56	0	0	5	0
HSHC2	C	10	6/20/22	2:42	10	2.6	12	2.5	neighbor	3	7	NA	40	0	0	0	2
HSHC2	C	12	6/21/22	11:34	12	2.5	2	2.5	stranger	1	3	NA	0	0	0	0	0
HSHC2	C	12	6/21/22	3:35	12	2.5	10	2.6	neighbor	2	8	45	3	0	0	3	1
HSHC2	C	12	6/22/22	12:25	12	2.5	0	0	control	3	21	14	0	9	7	2	0
HSHC2	C	20	6/22/22	1:55	20	2.6	12	2.5	neighbor	1	1	103	14	0	0	0	1
HSHC2	C	19	6/22/22	1:57	19	2.4	12	2.5	neighbor	1	39	71	8	0	0	0	1
HSHC2	C	19	6/22/22	2:20	19	2.4	18	2.4	stranger	2	8	44	0	0	0	0	0
HSHC2	C	20	6/22/22	2:25	20	2.6	18	2.4	stranger	2	41	112	20	0	0	0	4
HSHC2	C	19	6/22/22	3:45	19	2.4	0	0	control	3	27	25	0	0	1	0	0
HSHC2	C	20	6/22/22	3:47	20	2.6	0	0	control	3	28	42	0	0	0	1	0
HSHP1	P	1	6/19/22	11:00	1	2.5	2	2.5	neighbor	1	11.2	NA	6	0	0	0	NA
HSHP1	P	1	6/19/22	12:15	1	2.5	0	0	control	2	7.08	NA	0	NA	NA	0	NA
HSHP1	P	1	6/19/22	1:18	1	2.5	M3C2	2.6	stranger	3	8.3	NA	0	NA	0	0	NA
HSHP1	P	7	6/19/22	1:50	7	2.5	8	2.7	neighbor	1	66	NA	33	NA	0	0	NA
HSHP1	P	7	6/19/22	2:59	7	2.5	M4C2	2.7	stranger	2	121	NA	0	NA	0	0	NA
HSHP1	P	7	6/19/22	4:00	7	2.5	0	0	control	3	31	NA	0	NA	0	0	NA
HSHP1	P	2	6/20/22	10:32	2	2.5	0	0	control	1	9.6	NA	0	NA	0	5	0
HSHP1	P	9	6/20/22	11:00	9	NA	1	2.5	neighbor	1	38.8	NA	0	NA	0	0	0
HSHP1	P	2	6/20/22	12:12	2	2.5	M5C2	2.4	stranger	2	1.5	NA	8	NA	0	0	6
HSHP1	P	9	6/20/22	12:45	9	NA	M5C2	2.4	stranger	2	30	NA	1	NA	0	0	0
HSHP1	P	2	6/20/22	1:25	2	2.5	8	2.7	neighbor	3	3.6	NA	13	NA	0	7	0
HSHP1	P	9	6/20/22	2:06	9	NA	0	0	control	3	47	NA	0	NA	0	0	0
HSHP1	P	8	6/21/22	11:27	8	2.7	2	2.5	neighbor	1	7	NA	14	NA	0	0	3
HSHP1	P	13	6/21/22	11:40	13	2.7	2	2.5	neighbor	1	60	24	0	0	0	0	0
HSHP1	P	8	6/21/22	1:24	8	2.7	3	2.4	stranger	2	40	55	2	NA	0	0	5
HSHP1	P	13	6/21/22	1:26	13	2.7	3	2.4	stranger	2	31	74	6	0	0	0	4
HSHP1	P	13	6/21/22	3:45	13	2.7	0	0	control	3	3	29	0	0	0	0	0
HSHP1	P	8	6/21/22	3:49	8	2.7	0	0	control	3	121	0	0	NA	0	0	0
HSHP1	P	16	6/22/22	11:43	16	2.9	0	0	control	1	52	7	0	0	0	0	0
HSHP1	P	17	6/22/22	11:45	17	2.6	0	0	control	1	10	30	0	12	5	5	0
HSHP1	P	18	6/22/22	11:50	18	2.4	M8P1	2.5	neighbor	1	20	79	3	NA	0	0	2
HSHP1	P	16	6/22/22	12:16	16	2.9	M8P1	2.5	neighbor	2	8	16	0	0	0	0	0
HSHP1	P	17	6/22/22	12:20	17	2.6	M8P1	2.5	neighbor	2	8	106	36	0	1	0	1
HSHP1	P	17	6/22/22	12:30	17	2.6	12	2.5	stranger	3	5	98	54	0	1	0	1
HSHP1	P	18	6/22/22	12:35	18	2.4	12	2.5	stranger	2	121	0	0	0	0	0	0
HSHP1	P	18	6/22/22	3:52	18	2.4	0	0	control	3	121	0	0	0	0	0	0
HSHP2	P	14	6/21/22	12:30	14	2.3	0	0	control	1	121	0	0	NA	0	0	0
HSHP2	P	15	6/21/22	12:32	15	2.7	0	0	control	1	21	31	1	23	0	1	0
HSHP2	P	15	6/21/22	2:06	15	2.7	M6P2	2.9	neighbor	2	10	88	3	0	0	0	0
HSHP2	P	14	6/21/22	2:09	14	2.3	M6P2	2.9	neighbor	2	17	77	12	NA	0	0	0
HSHP2	P	15	6/21/22	3:01	15	2.7	M7C3	2.5	stranger	3	2	114	24	0	0	1	0
HSHP2	P	14	6/21/22	3:03	14	2.3	M7C3	2.5	stranger	3	2	118	46	NA	0	0	3
HSHC3	C	24	6/23/22	11:33	24	2.6	0	0	control	1	10	55	0	NA	0	1	0
HSHC3	C	25	6/23/22	11:35	25	2.7	0	0	control	1	9	41	1	NA	0	1	0
HSHP2	P	26	6/23/22	12:02	26	2.5	15	2.7	neighbor	1	13	93	32	NA	0	0	3
HSHC3	C	24	6/23/22	12:22	24	2.6	15	2.7	stranger	2	16	82	5	NA	0	0	0
HSHC3	C	25	6/23/22	12:24	25	2.7	15	2.7	stranger	2	3	100	0	NA	0	0	1
HSHC3	C	25	6/23/22	12:33	25	2.7	24	2.6	neighbor	3	10	110	53	NA	0	0	0
HSHP2	P	26	6/23/22	1:05	26	2.5	25	2.7	stranger	2	7	97	25	NA	0	0	1
HSHC3	C	24	6/23/22	1:10	24	2.6	25	2.7	neighbor	3	48	64	1	NA	0	0	1
HSHC1	C	23	6/23/22	1:30	23	2.5	19	2.4	stranger	2	13	87	0	0	0	0	0
HSHP2	P	26	6/23/22	2:00	26	2.6	0	0	control	3	14	46	0	NA	0	0	0
HSHC1	C	23	6/23/22	2:10	23	2.5	0	0	control	3	32	87	0	NA	0	0	0
HSHC1	C	23	6/22/21	3:04	23	2.5	21	2.6	neighbor	1	47	46	0	0	0	0	0
HSHP2	P	29	6/24/22	12:00	29	2.3	14	2.3	neighbor	1	10	86	1	NA	0	0	1
HSHC3	C	27	6/24/22	12:05	27	2.5	14	2.3	stranger	1	14	53	0	0	0	0	0
HSHC3	C	28	6/24/22	12:10	28	2.6	14	2.3	stranger	1	1	119	0	0	0	0	0
HSHC3	C	27	6/24/22	1:00	27	2.5	28	2.6	neighbor	2	14	103	17	0	0	1	2
HSHP2	P	29	6/24/22	1:05	29	2.3	28	2.6	stranger	2	3	105	12	0	0	0	0
HSHC3	C	28	6/24/22	1:30	28	2.6	27	2.5	neighbor	2	4	54	8	0	0	0	1
HSHP2	P	30	6/24/22	1:35	30	2.6	27	2.5	stranger	1	3	88	11	NA	0	0	1
HSHC3	C	28	6/24/22	2:00	28	2.6	0	0	control	3	35	14	0	2	0	0	0
HSHC3	C	27	6/24/22	2:05	27	2.5	0	0	control	3	62	22	0	0	0	0	0
HSHP2	P	30	6/24/22	2:30	30	2.6	0	0	control	2	25	41	0	0	0	2	0
HSHP2	P	29	6/24/22	2:32	29	2.3	0	0	control	3	29	28	0	0	0	2	0
HSHP2	P	30	6/24/22	2:45	30	2.6	29	2.3	neighbor	3	5	48	27	0	0	2	0
HSHP1	P	31	6/25/22	11:11	31	2.6	0	0	control	1	13	12	0	6	1	5	0
HSHC1	C	32	6/25/22	11:26	32	2.7	0	0	control	1	5	71	0	0	0	0	0
HSHC2	C	33	6/25/22	11:35	33	2.7	34	2.5	neighbor	1	7	44	3	0	0	2	0
HSHP2	P	31	6/25/22	11:49	31	2.6	34	2.5	stranger	2	1	92	30	0	0	5	1
HSHC1	C	32	6/25/22	12:15	32	2.7	23	2.5	neighbor	2	49	69	25	0	0	0	3
HSHC2	C	34	6/25/22	12:45	34	2.5	33	2.7	neighbor	1	121	0	0	NA	0	0	0
HSHP2	P	31	6/25/22	1:19	31	2.6	1	2.6	neighbor	3	1	45	5	NA	0	0	1
HSHC2	C	33	6/25/22	1:24	33	2.7	1	2.6	stranger	2	23	41	0	0	0	1	0
HSHC2	C	34	6/25/22	1:27	34	2.5	1	2.6	stranger	2	70	3	0	2	0	17	0
HSHC1	C	32	6/25/22	2:00	32	2.7	1	2.6	stranger	3	30	0	0	0	0	0	1
