# Supplementary material for: Feeling Disconnected: River Fragmentation Alters Parenting, Aggression, and Risk‐Taking in Threespine Stickleback
Source: Ecol Evol. 2025 Sep 15;15(9):e72099. doi: 10.1002/ece3.72099 (PMC12434314; doi:10.1002/ece3.72099)
Supplement: Supplementary file 3 — Data S2: ece372099‐sup‐0003‐Supinfo3.csv. [file ECE3-15-e72099-s005.csv]

Site	Connected	ID	Date	Time	Latency	Startcol	TimeWhite	ph	temp
HSHP1	p	1	6/14/22	11:35	26	w	NA	7.6-8.0	24.3
HSHP1	p	2	6/14/22	11:53	41	b	123	7.6-8.0	24.3
HSHP1	p	3	6/14/22	12:06	181	w	162	7.6-8.0	24.3
HSHP1	p	4	6/14/22	12:20	34	w	152	7.6-8.0	24.3
HSHP1	p	5	6/14/22	12:35	62	w	118	7.6-8.0	24.3
HSHP1	p	6	6/14/22	12:47	28	w	159	7.6-8.0	24.3
HSHP1	p	7	6/14/22	1:00	115	w	147	7.6-8.0	24.3
HSHP1	p	8	6/14/22	1:12	20	w	120	7.6-8.0	24.3
HSHP1	p	9	6/14/22	1:29	181	b	0	7.6-8.0	24.3
HSHP1	p	10	6/14/22	1:40	181	b	66	7.6-8.0	24.3
HSHP1	p	11	6/14/22	1:55	135	w	180	7.6-8.0	24.3
HSHP1	p	12	6/14/22	2:08	181	b	50	7.6-8.0	24.3
HSHC1	c	13	6/14/22	2:30	181	w	180	7.4-7.6	21.4
HSHC1	c	14	6/14/22	2:44	101	b	107	7.4-7.6	21.4
HSHC1	c	15	6/14/22	2:55	73	w	138	7.4-7.6	21.4
HSHC1	c	16	6/14/22	3:05	181	w	99	7.4-7.6	21.4
HSHC1	c	17	6/14/22	3:18	35	b	119	7.4-7.6	21.4
HSHC1	c	18	6/14/22	3:30	180	w	175	7.4-7.6	21.4
HSHC1	c	19	6/14/22	3:44	67	w	142	7.4-7.6	21.4
HSHC1	c	20	6/14/22	3:54	8	b	87	7.4-7.6	21.4
HSHC1	c	21	6/14/22	4:03	181	w	180	7.4-7.6	21.4
HSHC1	c	22	6/14/22	4:14	89	w	141	7.4-7.6	21.4
HSHP2	p	23	6/29/22	10:35	181	b	98	7.6-7.8	24.4
HSHP2	p	24	6/29/22	10:35	181	w	107	7.6-7.8	24.4
HSHP2	p	25	6/29/22	10:56	181	w	54	7.6-7.8	24.4
HSHP2	p	26	6/29/22	10:56	140	b	140	7.6-7.8	24.4
HSHP2	p	27	6/29/22	11:16	181	w	132	7.6-7.8	24.4
HSHP2	p	28	6/29/22	11:16	181	w	55	7.6-7.8	24.4
HSHP2	p	29	6/29/22	11:33	95	b	58	7.6-7.8	24.4
HSHP2	p	30	6/29/22	11:33	181	w	107	7.6-7.8	24.4
HSHP2	p	31	6/29/22	11:51	181	w	168	7.6-7.8	24.4
HSHP2	p	32	6/29/22	11:51	181	b	36	7.6-7.8	24.4
HSHC3	c	33	6/29/22	12:17	181	w	129	7.6-7.8	21.2
HSHC3	c	34	6/29/22	12:17	163	b	106	7.6-7.8	21.2
HSHC3	c	35	6/29/22	12:36	181	b	60	7.6-7.8	21.2
HSHC3	c	36	6/29/22	12:36	181	w	114	7.6-7.8	21.2
HSHC3	c	37	6/29/22	12:55	181	b	87	7.6-7.8	21.2
HSHC3	c	38	6/29/22	12:55	97	w	61	7.6-7.8	21.2
HSHC3	c	39	6/29/22	1:19	181	w	181	7.6-7.8	21.2
HSHC3	c	40	6/29/22	1:19	23	w	89	7.6-7.8	21.2
HSHC3	c	41	6/29/22	1:55	118	w	131	7.6-7.8	21.2
HSHC3	c	42	6/29/22	1:55	95	w	118	7.6-7.8	21.2
HSHP3	p	43	6/29/22	2:15	181	w	91	7.6-7.8	21.5
HSHP3	p	44	6/29/22	2:15	181	b	181	7.6-7.8	21.5
HSHP3	p	45	6/29/22	2:35	181	w	13	7.6-7.8	21.5
HSHP3	p	46	6/29/22	2:35	181	w	64	7.6-7.8	21.5
HSHP3	p	47	6/29/22	2:49	181	b	172	7.6-7.8	21.5
HSHP3	p	48	6/29/22	2:49	181	b	147	7.6-7.8	21.5
HSHC2	c	49	6/29/22	3:35	22	w	107	7.4-7.6	21.4
HSHC2	c	50	6/29/22	3:35	30	w	142	7.4-7.6	21.4
HSHC2	c	51	6/29/22	3:50	56	b	79	7.4-7.6	21.4
HSHC2	c	52	6/29/22	3:50	36	b	105	7.4-7.6	21.4
HSHC2	c	53	6/29/22	4:10	181	b	0	7.4-7.6	21.4
HSHC2	c	54	6/29/22	4:10	181	w	130	7.4-7.6	21.4
