# Supplementary material for: Feeling Disconnected: River Fragmentation Alters Parenting, Aggression, and Risk‐Taking in Threespine Stickleback
Source: Ecol Evol. 2025 Sep 15;15(9):e72099. doi: 10.1002/ece3.72099 (PMC12434314; doi:10.1002/ece3.72099)
Supplement: Supplementary file 4 — Data S3: ece372099‐sup‐0004‐Supinfo4.csv. [file ECE3-15-e72099-s001.csv]

site	pc	id	date	time	length	lengthMM	nest	fanning	poke	chase	glue	tunnel	nstage	ndepth	nearestn	shore
HSHP1	p	1	6/18/22	11:15	2.5	63.5	445	104	21	14	0	0	eggs	18	97	86
HSHC1	c	3	6/18/22	12:48	2.4	60.96	389.8	0	0	2	0	0	fry	7.9	92	40
HSHC2	c	10	6/20/22	11:00	2.6	66.04	302	153	12	10	0	0	eggs	11	216	111
HSHC2	c	12	6/20/22	11:30	2.5	63.5	305	104	13	17	0	0	eggs	18.8	216	216
HSHP1	p	13	6/21/22	10:55	2.7	68.58	132	6	0	11	0	0	eggs	9.7	145	36
HSHP2	p	15	6/21/22	12:38	2.7	68.58	78	0	0	12	0	0	eggs	11.7	56	57
HSHP1	p	16	6/22/22	10:30	2.9	73.66	233	95	2	13	0	0	eggs	23	216	65
HSHP1	p	17	6/22/22	10:50	2.6	66.04	450	152	13	13	0	0	eggs/fry	9.4	124	50
HSHC2	c	19	6/22/22	11:51	2.4	60.96	300	0	31	28	7	1	earlyeggs/court	12	119	80
HSHC1	c	23	6/23/22	10:58	2.5	63.5	217	74	29	13	0	0	earlyeggs/court	7.9	92	40
HSHC3	c	27	6/23/22	3:00	2.5	63.5	353	149	5	4	0	0	eggs	6.4	75	43
HSHC3	c	28	6/23/22	3:30	2.6	66.04	391	167	12	3	0	0	eggs	11	86	29
HSHP2	p	14	6/24/22	10:44	2.3	58.42	384	162	5	17	0	0	eggs	15.4	94	50
HSHP2	p	29	6/24/22	11:10	2.3	58.42	263	45	32	13	5	1	eggs	6	35	14
HSHP2	p	26	6/24/22	10:58	2.5	63.5	359	46	34	12	0	0	eggs	10	41	74
HSHC3	c	24	6/24/22	11:24	2.6	66.04	441	170	32	2	3	0	eggs	8.7	53	74
HSHP1	p	31	6/25/22	11:00	2.6	66.04	157	25	15	40	3	0	eggs	17.9	37	85
HSHC2	c	33	6/25/22	12:00	2.7	68.58	360	125	10	9	0	0	eggs	6.5	150	48
HSHC2	c	20	6/26/22	10:45	2.6	66.04	327	196	9	50	0	0	eggs	6.1	149	20
HSHC4	c	35	6/26/22	1:00	NA	NA	315	125	17	22	4	0	eggs	5.9	NA	13
